# Supplementary material for: Detecting proliferation of adult hemocytes in Drosophila by BrdU incorporation and PH3 expression in response to bacterial infection
Source: Wellcome Open Res. 2018 Aug 15;3:47. Originally published 2018 Apr 24. [Version 2] doi: 10.12688/wellcomeopenres.14560.2 (PMC5989151; doi:10.12688/wellcomeopenres.14560.2)
Supplement: Supplementary file 2 [file wellcomeopenres-3-16056-s0001.tgz]

Archive with 1 entries (1 files):
- 5ca0c611-ac46-4d30-991e-d4d9ddd0f71a.mp4
